# Supplementary material for: Differences in Willingness to Undergo BRCA1/2 Testing and Risk Reducing Surgery among the General Public, Cancer Patients, and Healthcare Professionals: A Large Population-Based Survey
Source: J Pers Med. 2022 May 18;12(5):818. doi: 10.3390/jpm12050818 (PMC9147340; doi:10.3390/jpm12050818)
Supplement: Supplementary file 1 [file jpm-12-00818-s001.zip]

Archive with 1 entries (1 files):
- jpm-1719339-supplementary.pdf
